# Supplementary material for: Human IgG is produced in a pro-form that requires clipping of C-terminal lysines for maximal complement activation
Source: MAbs. 2015 Jun 2;7(4):672–80. doi: 10.1080/19420862.2015.1046665 (PMC4622059; doi:10.1080/19420862.2015.1046665)
Supplement: Supplemental_Material.zip [file kmab-07-04-1046665-s001.zip]

Archive with 2 entries (2 files):
- Supplemental Material.docx
- Supplementary Table 1.docx
